# Supplementary material for: Early-life tobacco exposure is causally implicated in aberrant RAG-mediated recombination in childhood acute lymphoblastic leukemia
Source: Leukemia. 2024 Sep 9;38(11):2492–6. doi: 10.1038/s41375-024-02407-3 (PMC11518992; doi:10.1038/s41375-024-02407-3)
Supplement: Supplementary file 2 — Supplementary Tables [file 41375_2024_2407_MOESM2_ESM.xlsx]

## Sheet: Table S1
Table S1. Characteristics of childhood ALL patients by prenatal tobacco exposure status, in the California Childhood Leukemia Study.
	High tobacco exposure (N=18)	Low tobacco exposure (N=17)	p-value
Age-at-diagnosis, years
Mean (SD)	6.5 (4.1)	5.2 (3.5)	0.303
Median [Min, Max] (IQR)	5.0 [1.5, 14.8] (5.5)	4.5 [0.4, 14.5] (4.1)
Gestational age, weeks
Mean (SD)	37.8 (4.00)	38.5 (2.35)	0.797
Median [Min, Max] (IQR)	38.0 [25.0, 42.0] (2.0)	39.5 [32.0, 40.0] (2.3)
Female (n, %)	7 (38.9%)	5 (29.4%)	0.815
Hyperdiploidy 51 to 67 (n, %) a	2 (11.1%)	5 (29.4%)	0.173
Race/ethnicity (n, %) b
Hispanic/Latino	10 (55.6%)	5 (29.4%)	0.002
Non-Hispanic White	2 (11.1%)	11 (64.7%)
Non-Hispanic Other	6 (33.3%)	1 (5.9%)
Immunophenotype (n, %) b
B-ALL	17 (94.4%)	14 (82.4%)	0.554
Missing	1 (5.6%)	3 (17.6%)
Total SVs
Mean (SD)	43.5 (17.5)	21.0 (8.1)	<0.001
Median [Min, Max] (IQR)	41.5 [16.0, 78.0] (21.5)	19.0 [6.0, 39.0] (7.0)
Deletions
Mean (SD)	21.1 (10.5)	11.0 (5.8)	0.001
Median [Min, Max] (IQR)	18.5 [6.0, 39.0] (17.3)	10.0 [5.0, 30.0] (5.0)
Duplications
Mean (SD)	3.6 (2.6)	1.5 (1.3)	0.017
Median [Min, Max] (IQR)	3.0 [0.0, 9.0] (4.8)	1.0 [0.0, 5.0] (1.0)
Inversions
Mean (SD)	9.9 (4.60)	5.5 (3.02)	0.004
Median [Min, Max] (IQR)	9.5 [2.0, 19.0] (7.0)	6.0 [0, 12.0] (2.0)
Translocations
Mean (SD)	8.9 (7.2)	2.9 (3.9)	0.002
Median [Min, Max] (IQR)	6.0 [0.0, 25.0] (6.0)	2.0 [0.0, 16.0] (4.0)
SNVs
Mean (SD)	2047 (642)	1726 (617)	0.198
Median [Min, Max] (IQR)	1863 [1227, 3238] (994)	1716 [864, 2780] (833)
Indels
Mean (SD)	558 (108)	534 (82.6)	0.488
Median [Min, Max] (IQR)	554 [350, 731] (121)	521 [374, 732] (109)
Patients in each tobacco exposure group were selected based on having a high or low overall methylation rank score and having availability of both tumor and germline DNA for WGS.
Statistical analyses were performed using either the Wilcoxon rank sum test or Fisher’s exact test.
a Four subjects had missing hyperdiploidy information.
b Fisher’s exact test was performed.

## Sheet: Table S2
Table S2. Demographic characteristics, somatic alterations and RAG-mediated deletions by patient.
Patient ID	Tobacco exposure group	Sex	Age-at-diagnosis (years)	Race/ethnicity (self-reported)	Gestational age (weeks)	ALL immunophenotype	Hyperdiploid 51to67	SNV #	Indel #	Total SVs #	Deletions #	Duplications #	Inversions #	Translocations #	Deletions overlapping ALL driver genes	Duplications overlapping ALL driver genes	Inversions overlapping ALL driver genes	Translocations overlapping ALL driver genes	Total SVs overlapping ALL driver genes	Total deletions with at least one RAG motif #	Total deletions with RAG motif at both breakpoints #	Ig/TCR deletions #	Ig/TCR deletions with at least one RAG motif #	Ig/TCR deletions with RAG motif at both breakpoints #	Non-Ig-TCR deletions #	Non-Ig/TCR deletion with at least one RAG motif #	Non-Ig/TCR deletion with RAG motif at both breakpoints #
1	High	M	2.7123	Hispanic/Latino	N/A	B-cell	1	2239	570	16	6	1	9	0	1	0	0	0	1	3	2	3	3	2	3	0	0
2	High	M	2.5918	Hispanic/Latino	38	B-cell	0	2603	622	43	16	4	10	13	8	2	2	4	16	11	7	9	9	6	7	2	1
3	High	M	4.6247	Hispanic/Latino	42	B-cell	0	1279	444	27	11	6	4	6	0	1	0	1	2	6	3	6	6	3	5	0	0
4	Low	M	5.1068	Hispanic/Latino	40	B-cell	0	2630	592	19	11	2	6	0	2	1	0	0	3	8	4	8	7	4	3	1	0
5	Low	M	14.4658	Hispanic/Latino	N/A	B-cell	1	2355	604	17	6	3	6	2	0	1	0	0	1	5	2	3	3	2	3	2	0
6	High	F	12.2685	Hispanic/Latino	40	B-cell	0	1729	626	47	38	1	2	6	16	0	0	0	16	28	6	7	7	3	31	21	3
7	High	M	3.611	Hispanic/Latino	40	B-cell	0	1957	615	40	22	3	8	7	12	0	0	3	15	14	5	7	6	3	15	8	2
8	High	M	1.5096	Hispanic/Latino	40	B-cell	0	1597	350	40	10	7	17	6	3	2	6	0	11	6	4	6	5	4	4	1	0
9	High	M	14.7288	Non-Hispanic Others	35	B-cell	0	2161	507	51	32	1	14	4	10	0	3	0	13	22	8	14	11	6	18	11	2
10	Low	M	9.0356	Non-Hispanic White	N/A	B-cell	N/A	1392	519	25	11	0	8	6	3	0	0	1	4	7	4	7	6	4	4	1	0
11	High	F	6.5315	Non-Hispanic White	40	B-cell	0	2938	678	65	35	6	12	12	8	0	0	5	13	26	13	15	15	9	20	11	4
12	High	F	4.0712	Hispanic/Latino	26	N/A	0	1463	652	29	14	5	8	2	3	0	0	1	4	10	4	8	8	4	6	2	0
13	High	M	14.8274	Non-Hispanic Others	40	B-cell	0	2877	537	78	39	3	14	22	11	0	2	0	13	18	4	10	10	2	29	8	2
14	High	M	7.9288	Non-Hispanic Others	38	B-cell	0	1714	498	34	20	2	6	6	6	0	2	0	8	15	10	9	9	7	11	6	3
15	Low	F	3.2411	Hispanic/Latino	40	B-cell	0	864	460	11	5	0	0	6	4	0	0	0	4	0	0	0	0	0	5	0	0
16	Low	F	4.4877	Non-Hispanic White	39	N/A	0	2225	521	38	30	2	6	0	8	1	0	0	9	13	6	10	9	6	20	4	0
17	Low	F	2.7507	Non-Hispanic White	39	B-cell	0	1729	515	17	11	1	2	3	2	0	0	1	3	8	4	6	6	4	5	2	0
18	Low	M	2.0219	Non-Hispanic Others	40	B-cell	1	1716	545	18	12	2	4	0	1	0	2	0	3	8	7	8	8	7	4	0	0
19	High	M	3.1644	Non-Hispanic White	38	B-cell	0	1769	510	53	15	3	15	20	4	1	5	8	18	6	3	7	5	3	8	1	0
20	Low	F	1.9534	Non-Hispanic White	37	B-cell	0	1718	604	24	10	5	9	0	2	1	2	0	5	6	3	4	4	2	6	2	1
21	High	M	5.5342	Non-Hispanic Others	N/A	B-cell	1	1227	503	16	10	1	5	0	3	0	0	0	3	6	3	5	5	3	5	1	0
22	Low	M	2.4521	Non-Hispanic White	40	B-cell	1	1395	483	23	7	2	12	2	2	0	4	0	6	3	1	3	3	1	4	0	0
23	Low	M	3.5397	Non-Hispanic White	40	B-cell	0	1548	628	19	10	1	6	2	3	1	2	0	6	4	3	4	3	3	6	1	0
24	Low	M	0.3699	Non-Hispanic White	N/A	B-cell	0	871	374	18	8	0	6	4	2	0	0	4	6	6	2	6	6	2	2	0	0
25	Low	M	6.4658	Hispanic/Latino	N/A	N/A	0	1864	503	39	17	1	5	16	5	0	5	3	13	9	5	9	7	5	8	2	0
26	High	M	4.7425	Non-Hispanic Others	36	B-cell	0	1492	596	30	13	1	10	6	3	0	2	0	5	12	5	9	9	5	4	3	0
27	Low	M	8.2575	Non-Hispanic White	N/A	B-cell	N/A	1490	535	17	7	2	4	4	2	0	0	0	2	5	5	5	5	5	2	0	0
28	Low	M	4.9151	Non-Hispanic White	40	B-cell	1	2618	732	21	14	1	6	0	4	0	0	0	4	11	6	8	8	6	6	3	0
29	Low	M	3.2986	Non-Hispanic White	37	N/A	1	889	442	6	6	0	0	0	3	0	0	0	3	2	2	2	2	2	4	0	0
30	High	F	10.1178	Hispanic/Latino	N/A	B-cell	0	3238	718	73	33	9	19	12	11	7	4	1	23	12	6	10	9	5	23	3	1
31	Low	M	6.8932	Hispanic/Latino	38	B-cell	N/A	2780	546	21	12	1	6	2	2	0	4	0	6	5	2	5	5	2	7	0	0
32	High	F	3.9616	Hispanic/Latino	N/A	B-cell	0	2202	731	39	17	7	9	6	5	3	2	1	11	12	1	9	9	1	8	3	0
33	High	F	5.2301	Non-Hispanic Others	N/A	B-cell	0	2983	514	57	22	4	6	25	6	0	2	11	19	15	7	12	12	6	10	3	1
34	High	F	9.611	Hispanic/Latino	38	B-cell	0	1381	366	45	26	0	11	8	10	0	1	0	11	14	4	13	9	2	13	5	2
35	Low	F	8.6	Non-Hispanic White	32	B-cell	N/A	1257	471	24	10	3	8	3	1	0	0	1	2	9	6	8	8	5	2	1	1

## Sheet: Table S3
Table S3. Prenatal tobacco exposure and structural variations overlapping known ALL driver genes.
	High tobacco exposure (N=18)	Low tobacco exposure (N=17)	p-value *
Number of deletions			0.002307
Mean (SD)	6.67 (4.34)	2.71 (1.83)
Median [Min, Max]	6.00 [0, 16]	2.00 [0, 8]
Number of duplications			0.5319
Mean (SD)	0.889 (1.78)	0.294 (0.470)
Median [Min, Max]	0 [0, 7]	0 [0, 1]
Number of translocations			0.1601
Mean (SD)	1.94 (3.17)	0.588 (1.18)
Median [Min, Max]	0.500 [0, 11]	0 [0, 4]
Number of inversions			0.2295
Mean (SD)	1.72 (1.84)	1.12 (1.73)
Median [Min, Max]	2.00 [0, 6]	0 [0, 5]
Total structural variants			0.003728
Mean (SD)	11.2 (6.29)	4.71 (2.91)
Median [Min, Max]	12 [1, 23]	4 [1, 13]
* Statistical analyses were performed using the Wilcoxon rank sum test.

## Sheet: Table S4
Table S4. Associations between age-at-diagnosis and number of somatic mutations.
Dependent variable	Beta coefficient (95%CI) *	p-value	Correlation coefficient **
Number of SNVs	54.66 (-1.29, 110.60)	0.0552	0.268
Number of indels	2.95 (-5.48, 11.75)	0.5	0.214
Number of SVs	2.01 (0.54, 3.48)	0.00882	0.349
Number of deletions	1.43 (0.68, 2.18)	0.0004883	0.463
Number of non-Ig-TCR deletions	1.11 (0.53, 1.69)	0.000482	0.368
Number of non-Ig-TCR RAG-mediated deletions with RSS motif at one or both breakpoints	0.61 (0.28, 0.94)	0.000725	0.497
Proportion of non-Ig-TCR RAG-mediated deletions with RSS motif at one or both breakpoints	0.027 (0.009, 0.046)	0.005204	0.432
Number of non-Ig-TCR RAG-mediated deletions with RSS motif at both breakpoints	0.13 (0.04, 0.22)	0.00497	0.443
Proportion of non-Ig-TCR RAG-mediated deletions with RSS motif at both breakpoints	0.007 (-0.002, 0.016)	0.136	0.342
* Linear regression was used to estimate the association of age at diagnosis with each dependent variable.
** Spearman correlation coefficient was calculated.

## Sheet: Table S5
Table S5. Number of deletions with full RSS motif by tobacco exposure status, based on FIMO results.
	High tobacco exposure (N=18)	Low tobacco exposure (N=17)	p-value *
Number of non-Ig/TCR deletions
Mean (SD)	12.2 (8.69)	5.35 (4.17)	0.00284
Median [Min, Max]	9.00 [3.00, 31.0]	4.00 [2.00, 20.0]
Number of Ig/TCR deletions
Mean (SD)	8.83 (3.17)	5.65 (2.74)	0.00652
Median [Min, Max]	9.00 [3.00, 15.0]	6.00 [0, 10.0]
Number of total deletions with at least one full RSS motif
Mean (SD)	13.1 (6.95)	6.41 (3.26)	0.00156
Median [Min, Max]	12.0 [3.00, 28.0]	6.00 [0, 13.0]
Number of total deletions with full RSS motif at both breakpoints
Mean (SD)	5.28 (2.95)	3.65 (2.00)	0.1098
Median [Min, Max]	4.50 [1.00, 13.0]	4.00 [0, 7.00]
Number of non-Ig/TCR deletions with at least one full RSS motif
Mean (SD)	4.94 (5.31)	1.12 (1.22)	0.00332
Median [Min, Max]	3.00 [0, 21.0]	1.00 [0, 4.00]
Number of non-Ig/TCR deletions with full RSS motif at both breakpoints
Mean (SD)	1.17 (1.29)	0.118 (0.332)	0.00405
Median [Min, Max]	1.00 [0, 4.00]	0 [0, 1.00]
Number of Ig/TCR deletions with at least one full RSS motif
Mean (SD)	8.17 (2.92)	5.29 (2.49)	0.00545
Median [Min, Max]	9.00 [3.00, 15.0]	6.00 [0, 9.00]
Number of Ig/TCR deletions with full RSS motif at both breakpoints			0.472
Mean (SD)	4.11 (2.08)	3.53 (1.97)
Median [Min, Max]	3.50 [1.00, 9.00]	4.00 [0, 7.00]
* Statistical analyses were performed using the Wilcoxon rank sum test.

## Sheet: Table S6
Table S6. Off-target RAG-mediated deletions by tobacco exposure status, based on FIMO results.
	Low tobacco exposure	High tobacco exposure	p-value
Full RSS motif
Total number of deletions	91	220
Total number of deletions with at least one full RSS motif	19	89
Proportion of deletions with at least one full RSS motif	0.209	0.405	0.000971 *
Total number of deletions with full RSS motif at both breakpoint	2	21
Proportion of deletions with full RSS motif at both breakpoint	0.02	0.1	0.0297 **
Heptamer motif
Total number of deletions with RAG heptamer	91	220
Total number of deletions with at least one RAG hepatamer	21	71
Proportion of deletions with at least one RAG heptamer	0.23	0.32	0.106 *
Total number of deletions with RAG heptamer at both breakpoint	2	10
Proportion of deletions with RAG heptamer at both breakpoint	0.022	0.0455	0.520 **
Nonamer motif
Total number of deletions with RAG nonamer	91	220
Total number of deletions with at least one RAG nonamer	7	29
Proportion of deletions with at least one RAG nonamer	0.0769	0.132	0.169 *
Total number of deletions with RAG nonamer at both breakpoint	1	1
Proportion of deletions with RAG nonamer at both breakpoint	0.005	0.011	0.500 **
* Chi-square tests were used to compare the proportions of deletions with at least one RAG motif between two groups.
** Fisher’s exact tests were used to compare the proportions of deletions with RAG motif at both breakpoints between two groups.

## Sheet: Table S7
Table S7. Off-target RAG-mediated deletions by tobacco exposure status, based on HOMER results.
	Low tobacco exposure	High tobacco exposure	p-value
Total number of deletions	91	220
Total number of deletions with at least one RAG heptamer	17	72
Proportion of deletion with at least one RAG heptamer	0.186913	0.327273	0.01265 *
Total number of deletions with RAG heptamer at both breakpoint	1	14
Proportion of deletion with RAG heptamer at both breakpoint	0.010989	0.0636364	0.07622 **
* Chi-square tests were used to compare the proportions of deletions with at least one RAG motif between two groups.
** Fisher’s exact tests were used to compared the proportions of deletions with RAG motif at both breakpoints between two groups.

## Sheet: Table S8
Table S8. Sensitivity analyses of multilevel model of association between prenatal tobacco exposure and having at least one full RSS motif in non-Ig-TCR deletions.
	OR (95%CI)	p-value
Excluding deletions >1Mb (N=274)
Model 1 (only tobacco exposure)	2.55 (1.23, 5.32)	0.00981
Model 2 (only age at diagnosis)	1.10 (1.01, 1.21)	0.03973
Model 3 (only Hispanic variable, ref:non-Hispanic)	0.94 (0.44, 2.05)	0.8609
Model 4 (tobacco exposure + age at diagnosis)
High tobacco exposure	2.14 (0.98，4.65）	0.0498
Model 5 (tobacco exposure + age at diagnosis + Hispanic)
High tobacco exposure	2.16 (0.98, 4.82)	0.0521
Excluding 6 deletions with only external RSS motif (N=305)	OR (95%CI)	P-value
Model 1 (only tobacco exposure)	2.57 (1.17, 5.78)	0.017
Model 2 (only age at diagnosis)	1.12 (1.02, 1.24)	0.0184
Model 3 (only Hispanic variable, ref:non-Hispanic)	1.21 (0.54, 1.39)	0.636973
Model 4 (tobacco exposure + age at diagnosis)
High tobacco exposure	2.06 (0.91, 4.75)	0.0795
Model 5 (tobacco exposure + age at diagnosis + Hispanic)
High tobacco exposure	2.30 (0.98, 5.60)	0.054
Excluding four ETV6-RUNX1 patients (N=258)	OR (95%CI)	P-value
Model 1 (only tobacco exposure)	2.35 (1.02, 5.56)	0.0399
Model 2 (only age at diagnosis)	1.13 (1.03, 1.26)	0.00857
Model 3 (only Hispanic variable, ref:non-Hispanic)	1.18 (0.48, 2.94)	0.70711
Model 4 (tobacco exposure + age at diagnosis)
High tobacco exposure	1.63 (0.67, 4.04)	0.2752
Model 5 (tobacco exposure + age at diagnosis + Hispanic)
High tobacco exposure	1.85 (0.71, 4.89)	0.206
Multilevel logistic regression models were used to estimate the association between prenatal tobacco exposure and having at least one full length RSS motif in non-Ig-TCR deletions.

## Sheet: Table S9
Table S9. Mutational signature results constructing the de novo signatures from SigProfilerExtractor.
Sample ID	SBS	COSMIC proposed etiologies for SBS	DBS	ID	Tobacco exposure group
1	SBS1, SBS5, SBS18	Clock-like, possibly damage by reactive oxygen species	DBS11	ID12	High
2	SBS1, SBS5, SBS18	Clock-like, possibly damage by reactive oxygen species	DBS11	ID1, ID12	High
3	SBS1, SBS5, SBS18	Clock-like, possibly damage by reactive oxygen species	DBS11	ID12	High
4	SBS1, SBS5, SBS18	Clock-like, possibly damage by reactive oxygen species	DBS11	ID2, ID12	Low
5	SBS1, SBS5	Clock-like	DBS11	ID12	Low
6	SBS1, SBS5, SBS18	Clock-like, possibly damage by reactive oxygen species	DBS11	ID12	High
7	SBS1, SBS5	Clock-like	DBS11	ID12	High
8	SBS1, SBS5, SBS18	Clock-like, possibly damage by reactive oxygen species	DBS11	ID12	High
9	SBS1, SBS5	Clock-like	DBS11	ID12	High
10	SBS1, SBS5, SBS18	Clock-like, possibly damage by reactive oxygen species	DBS11	ID12	Low
11	SBS1, SBS5, SBS18	Clock-like, possibly damage by reactive oxygen species	DBS11	ID12	High
12	SBS1, SBS5	Clock-like	DBS11	ID12	High
13	SBS1, SBS5	Clock-like	DBS11	ID1, ID12	High
14	SBS1, SBS5	Clock-like	DBS11	ID12	High
15	SBS1, SBS3, SBS5	Clock-like, defective homologous recombination-based DNA damage repair	DBS11	ID12	Low
16	SBS1, SBS5	Clock-like	DBS11	ID12	Low
17	SBS1, SBS5	Clock-like	DBS11	ID12	Low
18	SBS1, SBS5	Clock-like	DBS11	ID12	Low
19	SBS1, SBS2, SBS3, SBS5, SBS13	Clock-like, AID/APOBEC family of cytidine deaminases activity, defective homologous recombination-based DNA damage repair	DBS11	ID12	High
20	SBS1, SBS5	Clock-like	DBS11	ID12	Low
21	SBS1, SBS3, SBS5	Clock-like, defective homologous recombination-based DNA damage repair	DBS11	ID12	High
22	SBS1, SBS3, SBS5	Clock-like, defective homologous recombination-based DNA damage repair	DBS11	ID12	Low
23	SBS1, SBS5	Clock-like	DBS11	ID12	Low
24	SBS1, SBS5	Clock-like	DBS11	ID12	Low
25	SBS1, SBS5	Clock-like	DBS11	ID12	Low
26	SBS1, SBS5	Clock-like	DBS11	ID12	High
27	SBS1, SBS5	Clock-like	DBS11	ID12	Low
28	SBS1, SBS5, SBS18	Clock-like, possibly damage by reactive oxygen species	DBS11	ID1, ID2, ID12	Low
29	SBS1, SBS5	Clock-like	DBS11	ID12	Low
30	SBS1, SBS5	Clock-like	DBS11	ID1, ID12	High
31	SBS1, SBS5, SBS18, SBS30	Clock-like, possibly damage by reactive oxygen species, deficiency in base excision repair due to inactivating mutations in NTHL1	DBS11	ID12	Low
32	SBS1, SBS5, SBS18	Clock-like, possibly damage by reactive oxygen species	DBS11	ID12	High
33	SBS1, SBS2, SBS5, SBS13	Clock-like, AID/APOBEC family of cytidine deaminases activity	DBS11	ID12	High
34	SBS1, SBS5	Clock-like	DBS11	ID12	High
35	SBS1, SBS3, SBS5	Clock-like, defective homologous recombination-based DNA damage repair	DBS11	ID12	Low
SigProfilerExtractor was used for de novo mutational signature analysis.

## Sheet: Table S10
Table S10. Number of mutations in each known COSMIC signature constructing the de novo signatures from SigProfilerExtractor.
	High tobacco exposure (N=18)	Low tobacco exposure (N=17)	p-value
Total_number of mutations assigned to SBS
Mean (SD)	2140 (646)	1810 (633)	0.176
Median [Min, Max]	1950 [1320, 3320]	1810 [907, 2940]
SBS1_de novo
Mean (SD)	438 (224)	334 (179)	0.248
Median [Min, Max]	390 [215, 997]	331 [54.0, 698]
SBS2_de novo
Mean (SD)	37.7 (139)	0 (0)	-
Median [Min, Max]	0 [0, 589]	0 [0, 0]
SBS3_de novo
Mean (SD)	69.7 (205)	89.8 (204)	0.645
Median [Min, Max]	0 [0, 710]	0 [0, 588]
SBS5_de novo
Mean (SD)	1400 (462)	1210 (412)	0.262
Median [Min, Max]	1420 [561, 2320]	1280 [518, 1750]
SBS13_de novo
Mean (SD)	32.1 (109)	0 (0)	-
Median [Min, Max]	0 [0, 453]	0 [0, 0]
SBS18_de novo
Mean (SD)	162 (226)	141 (287)	0.496
Median [Min, Max]	0 [0, 627]	0 [0, 842]
SBS30_de novo
Mean (SD)	0 (0)	34.2 (141)	-
Median [Min, Max]	0 [0, 0]	0 [0, 581]
Wilcoxon rank sum tests were used to compare the number of mutations assigned to each de novo mutational signatures.

[truncated: 5 more sheets: Table S11, Table S12, Table S13, Table S14, Table S15]
